# Supplementary material for: Edible Flowers in Modern Gastronomy: A Study of Their Volatilomic Fingerprint and Potential Health Benefits
Source: Molecules. 2025 Apr 17;30(8):1799. doi: 10.3390/molecules30081799 (PMC12029428; doi:10.3390/molecules30081799)
Supplement: Supplementary file 1 [file molecules-30-01799-s001.zip]

Archive with 1 entries (1 files):
- molecules-3566795-supplementary.pdf
